# Supplementary material for: Subgenome Discrimination in Brassica and Raphanus Allopolyploids Using Microsatellites
Source: Cells. 2021 Sep 8;10(9):2358. doi: 10.3390/cells10092358 (PMC8466703; doi:10.3390/cells10092358)
Supplement: Supplementary file 1 [file cells-10-02358-s001.zip]

Archive with 1 entries (1 files):
- cells-1335960-supplementary.pdf
